# Supplementary material for: The human odorant receptor OR10A6 is tuned to the pheromone of the commensal fruit fly Drosophila melanogaster
Source: iScience. 2022 Oct 3;25(11):105269. doi: 10.1016/j.isci.2022.105269 (PMC9589189; doi:10.1016/j.isci.2022.105269)
Supplement: Table S1. cDNA expression plasmid OR library, related to Figures 3 and 4 — Table S1 is found online at Mendeley (https://doi.org/10.17632/dkpxj9ckkv.1). [file mmc2.xlsx]

## Sheet: Sheet1
	Table S1: cDNA expression plasmid OR library
		Receptor	SNP	Haplotype	Accession Number
	1	OR1A1	Ref.	OR1A1	NM_014565.2
	2	OR1A2	Ref.	OR1A2	NM_012352.2
	3	OR1A2	G256C, W293C	OR1A2-G256C,W293C
	4	OR1B1	Ref.	OR1B1	NM_001004450.1
	5	OR1C1	Ref.	OR1C1	NM_012353.2
	6	OR1D2	Ref.	OR1D2	NM_002548.2
	7	OR1D5	Ref.	OR1D5	NM_014566.1
	8	OR1E1	Ref.	OR1E1	NM_003553.2
	9	OR1E2	Ref.	OR1E2	NM_003554.2
	10	OR1E2	C27R	OR1E2-C27R	rs769431
	11	OR1F1	Ref.	OR1F1	NM_012360.1
	12	OR1F1	F75S	OR1F1-F75S	rs1834026
	13	OR1F12	Ref.	OR1F12	NM_001355425.1
	14	OR1G1	Ref.	OR1G1	NM_003555.1
	15	OR1I1	Ref	OR1I1	NM_001004713.1
	16	OR1J1	Ref.	OR1J1	NM_001004451.1
	17	OR1J2	Ref.	OR1J2	NM_054107.1
	18	OR1J4	Ref.	OR1J4	NM_001004452.1
	19	OR1K1	Ref.	OR1K1	NM_080859.1
	20	OR1L1	Ref	OR1L1	NM_001005236.3
	21	OR1L3	Ref.	OR1L3	NM_001005234.1
	22	OR1L4	Ref.	OR1L4	NM_001005235.1
	23	OR1L4	G234R	OR1L4-G234R	rs2215530
	24	OR1L6	Ref.	OR1L6	NM_001004453.2
	25	OR1L8	Ref.	OR1L8	NM_001004454.1
	26	OR1L8	T27P, R211P	OR1L8-T27P,R211P
	27	OR1M1	Ref.	OR1M1	NM_001004456.1
	28	OR1N1	Ref.	OR1N1	NM_012363.1
	29	OR1N2	Ref.	OR1N2	NM_001004457.1
	30	OR1N2	W37R	OR1N2-W37R
	31	OR1Q1	Ref.	OR1Q1	NM_012364.1
	32	OR1Q1	Q24R, I163M	OR1Q1-Q24R,I163M
	33	OR1S1	Ref.	OR1S1	NM_001004458.1
	34	OR1S2	Ref.	OR1S2	NM_001004459.1
	35	OR1S2	E17G	OR1S2-E17G
	36	OR1S2	V225T, G240R	OR1S2-V225T,G240R
	37	OR2A1	Ref.	OR2A1	NM_001005287.1
	38	OR2A1	S168C	OR2A1-S168C	rs201568948
	39	OR2A1	T73A, R74C, S168C	OR2A1-T73A,R74C,S168C
	40	OR2A12	Ref.	OR2A12	NM_001004135.1
	41	OR2A14	Ref	OR2A14	NM_001001659.1
	42	OR2A2	Ref.	OR2A2	NM_001005480.2
	43	OR2A2	F280L	OR2A2-F280L	rs2961149
	44	OR2A25	Ref.	OR2A25	NM_001004488.1
	45	OR2A25	S75N, A209P	OR2A25-S75N,A209P
	46	OR2A4	Ref.	OR2A4	NM_030908.2
	47	OR2A4	R238C, V250F	OR2A4-R238C,V250F
	48	OR2A5	Ref.	OR2A5	NM_012365.1
	49	OR2A5	I126V, A202S, A255T	OR2A5-I126V,A202S,A255T
	50	OR2A7	Ref.	OR2A7	NM_001005328.1
	51	OR2AE1	Ref.	OR2AE1	NM_001005276.1
	52	OR2AE1	I77T	OR2AE1-I77T	rs2572023
	53	OR2AG1	Ref.	OR2AG1	NM_001004489.2
	54	OR2AG2	Ref.	OR2AG2	NM_001004490.1
	55	OR2AJ1	Ref.	OR2AJ1	NM_001355235.1
	56	OR2AK2	Ref.	OR2AK2	NM_001004491.1
	57	OR2AK2	S99N	OR2AK2-S99N
	58	OR2AP1	Ref.	OR2AP1	NM_001258285.1
	59	OR2AT4	Ref.	OR2AT4	NM_001005285.1
	60	OR2B11	Ref.	OR2B11	NM_001004492.1
	61	OR2B11	V198M	OR2B11-V198M	rs6695302
	62	OR2B11	V198M, G223D	OR2B11-V198M,G223D
	63	OR2B2	Ref.	OR2B2	NM_033057.2
	64	OR2B3	Ref.	OR2B3	NM_001005226.2
	65	OR2B6	Ref.	OR2B6	NM_012367.1
	66	OR2C1	Ref.	OR2C1	NM_012368.2
	67	OR2C1	C149W	OR2C1-C149W	rs1218763
	68	OR2C3	Ref.	OR2C3	NM_198074.4
	69	OR2C3	T20A, L289V	OR2C3-T20A,L289V
	70	OR2D2	Ref.	OR2D2	NM_003700.1
	71	OR2D2	S148P, I163T, M202T	OR2D2-S148P,I163T,M202T
	72	OR2D3	Ref.	OR2D3	NM_001004684.1
	73	OR2D3	R155W	OR2D3-R155W	rs12806437
	74	OR2F1	Ref.	OR2F1	NM_012369.2
	75	OR2F2	Ref.	OR2F2	NM_001004685.1
	76	OR2G2	Ref.	OR2G2	NM_001001915.1
	77	OR2G2	L167P, R236G	OR2G2-L167P,R236G
	78	OR2G3	Ref.	OR2G3	NM_001001914.1
	79	OR2G3	I289V	OR2G3-I289V	rs61730407
	80	OR2G6	Ref.	OR2G6	NM_001013355.1
	81	OR2H1	Ref.	OR2H1	NM_001318014.1
	82	OR2H2	Ref.	OR2H2	NM_007160.3
	83	OR2H2	L30F, A48V	OR2H2-L30F,A48V
	84	OR2J1	Ref.	OR2J1	NM_001348294.1
	85	OR2J1	L14I, V182A	OR2J1-L14I,V182A
	86	OR2J2	Ref.	OR2J2	NM_030905.2
	87	OR2J3	Ref.	OR2J3	NM_001005216.3
	88	OR2J3	I228V, M261I	OR2J3-I228V,M261I
	89	OR2K2	Ref.	OR2K2	NM_205859.1
	90	OR2L13	Ref.	OR2L13	NM_001304535.1
	91	OR2L2	Ref.	OR2L2	NM_001004686.2
	92	OR2L3	Ref.	OR2L3	NM_001004687.1
	93	OR2L5	Ref.	OR2L5	NM_001258284.1
	94	OR2L8	Ref.	OR2L8	NM_001001963.1
	95	OR2M2	Ref.	OR2M2	NM_001004688.1
	96	OR2M3	Ref.	OR2M3	NM_001004689.1
	97	OR2M4	Ref.	OR2M4	NM_017504.1
	98	OR2M5	Ref.	OR2M5	NM_001004690.1
	99	OR2M5	D11G	OR2M5-D11G	rs747819876
	100	OR2M7	Ref.	OR2M7	NM_001004691.1
	101	OR2S2	Ref.	OR2S2	NM_019897.2
	102	OR2T1	Ref.	OR2T1	NM_030904.1
	103	OR2T10	Ref.	OR2T10	NM_001004693.1
	104	OR2T11	Ref.	OR2T11	NM_001001964.1
	105	OR2T11	C119R, Q309R	OR2T11-C119R, Q309R
	106	OR2T12	Ref.	OR2T12	NM_001004692.1
	107	OR2T2	Ref.	OR2T2	NM_001004136.1
	108	OR2T2	L104F	OR2T2-L104F	rs67700848
	109	OR2T2	Q313H	OR2T2-Q313H
	110	OR2T2	L104F, L262Q	OR2T2-L104F, L262Q
	111	OR2T27	Ref.	OR2T27	NM_001001824.1
	112	OR2T27	L36V, V134D	OR2T27-L36V, V134D
	113	OR2T29	Ref.	OR2T29	NM_001004694.2
	114	OR2T29	Q24R	OR2T29-Q24R	rs1629363
	115	OR2T3	Ref.	OR2T3	NM_001005495.1
	116	OR2T3	Y109H	OR2T3-Y109H	rs946770
	117	OR2T3	L256F	OR2T3-L256F	rs5014952
	118	OR2T3	R298C	OR2T3-R298C	rs74984555
	119	OR2T33	Ref.	OR2T33	NM_001004695.1
	120	OR2T33	A169V	OR2T33-A169V	rs10888338
	121	OR2T33	G297E, I309L	OR2T33-G297E, I309L
	122	OR2T34	Ref.	OR2T34	NM_001001821.1
	123	OR2T34	R267P	OR2T34-R267P	rs1770107
	124	OR2T34	Q6P, R267P	OR2T34-Q6P, R267P
	125	OR2T35	Ref.	OR2T35	NM_001001827.1
	126	OR2T4	Ref.	OR2T4	NM_001004696.1
	127	OR2T5	Ref.	OR2T5	NM_001004697.1
	128	OR2T5	K13R, K41M, G45E	OR2T5-K13R, K41M, G45E
	129	OR2T5	K13R, L134F	OR2T5-K13R, L134F
	130	OR2T6	Ref.	OR2T6	NM_001005471.1
	131	OR2T6	C23G	OR2T6-C23G	rs6587467
	132	OR2T7	Ref.	OR2T7	NM_001355223.1
	133	OR2T8	Ref.	OR2T8	NM_001005522.1
	134	OR2V1	Ref.	OR2V1	NM_001258283.1
	135	OR2V2	Ref.	OR2V2	NM_206880.1
	136	OR2W1	Ref.	OR2W1	NM_030903.3
	137	OR2W1	G96V	OR2W1-G96V
	138	OR2W3	Ref.	OR2W3	NM_001001957.2
	139	OR2W5	Ref.	OR2W5	NM_001004698.2
	140	OR2Y1	Ref.	OR2Y1	NM_001001657.1
	141	OR2Y1	V200L	OR2Y1-V200L	rs10464105
	142	OR2Z1	Ref.	OR2Z1	NM_001004699.2
	143	OR3A1	Ref.	OR3A1	NM_002550.2
	144	OR3A1	R125Q	OR3A1-R125Q	rs703903
	145	OR3A2	Ref.	OR3A2	NM_002551.3
	146	OR3A2	R317K	OR3A2-R317K
	147	OR3A3	Ref.	OR3A3	NM_012373.2
	148	OR3A3	T48I, L132F	OR3A3-T48I, L132F
	149	OR4A15	Ref.	OR4A15	NM_001005275.1
	150	OR4A16	Ref	OR4A16	NM_001005274.1
	151	OR4A47	Ref.	OR4A47	NM_001005512.2
	152	OR4A47	I104L, V145M	OR4A47-I104L, V145M
	153	OR4A5	Ref.	OR4A5	NM_001005272.3
	154	OR4B1	Ref.	OR4B1	NM_001005470.1
	155	OR4C11	Ref.	OR4C11	NM_001004700.2
	156	OR4C11	P8T	OR4C11-P8T	rs491160
	157	OR4C12	Ref.	OR4C12	NM_001005270.4
	158	OR4C12	V283L	OR4C12-V283L	rs4598671
	159	OR4C13	Ref.	OR4C13	NM_001001955.2
	160	OR4C13	V133I	OR4C13-V133I	rs28662375
	161	OR4C15	Ref.	OR4C15	NM_001001920.1
	162	OR4C16	Ref.	OR4C16	NM_001004701.2
	163	OR4C16	T76A	OR4C16-T76A	rs557590
	164	OR4C3	Ref.	OR4C3	NM_001004702.1
	165	OR4C45	Ref.	OR4C45	NM_001005513.1
	166	OR4C46	Ref.	OR4C46	NM_001004703.1
	167	OR4C46	S240F, C252Y, K288R	OR4C46-S240F, C252Y, K288R
	168	OR4C5	Ref.	OR4C5	NM_001348223.1
	169	OR4C6	Ref.	OR4C6	NM_001004704.1
	170	OR4D1	Ref.	OR4D1	NM_012374.1
	171	OR4D1	R54Q	OR4D1-R54Q	rs12602205
	172	OR4D10	Ref.	OR4D10	NM_001004705.1
	173	OR4D11	Ref.	OR4D11	NM_001004706.1
	174	OR4D2	Ref.	OR4D2	NM_001004707.3
	175	OR4D2	L29I	OR4D2-L29I	rs60994383
	176	OR4D5	Ref.	OR4D5	NM_001001965.1
	177	OR4D6	Ref.	OR4D6	NM_001004708.1
	178	OR4D6	D96G	OR4D6-D96G	rs1453543
	179	OR4D9	Ref.	OR4D9	NM_001004711.1
	180	OR4E2	Ref.	OR4E2	NM_001001912.2
	181	OR4E2	A119T	OR4E2-A119T	rs1392873054
	182	OR4E2	M118V, R234Q	OR4E2-M118V,R234Q
	183	OR4F15	Ref.	OR4F15	NM_001001674.1
	184	OR4F15	S149F	OR4F15-S149F	rs61737725
	185	OR4F15	A272T	OR4F15-A272T	rs79724132
	186	OR4F17	Ref.	OR4F17	NM_001005240.1
	187	OR4F17	Q293R	OR4F17-Q293R	rs1468494013
	188	OR4F17	V53M	OR4F17-V53M	rs554794515
	189	OR4F21	Ref	OR4F21	NM_001005504.1
	190	OR4F21	F44L	OR4F21-F44L	rs192639556
	191	OR4F3/4F16/4F29	Ref.	OR4F3/4F16/4F29	NM_001005277.1
	192	OR4F3/4F16/4F29	R89C	OR4F3/4F16/4F29-R89C	rs1553142303
	193	OR4F3/4F16/4F29	V107I	OR4F3/4F16/4F29-V107I
	194	OR4F3/4F16/4F29	R310K	OR4F3/4F16/4F29-R310K	rs1554110118
	195	OR4F4	Ref.	OR4F4	NM_001004195.2
	196	OR4F5	Ref.	OR4F5	NM_001005484.1
	197	OR4F5	D245V	OR4F5-D245V	rs200505207
	198	OR4F5	T141A, L160P	OR4F5-T141A, L160P
	199	OR4F5	T141A, Q293R	OR4F5-T141A, Q293R
	200	OR4F6	Ref.	OR4F6	NM_001005326.1
	201	OR4K1	Ref.	OR4K1	NM_001004063.2
	202	OR4K1	R304H	OR4K1-R304H	rs2792146
	203	OR4K13	Ref.	OR4K13	NM_001004714.1
	204	OR4K14	Ref.	OR4K14	NM_001004712.1
	205	OR4K15	Ref.	OR4K15	NM_001005486.1
	206	OR4K17	Ref.	OR4K17	NM_001004715.1
	207	OR4K2	Ref.	OR4K2	NM_001005501.1
	208	OR4K2	N307I	OR4K2-N307I	rs12883767
	209	OR4K5	Ref.	OR4K5	NM_001005483.1
	210	OR4L1	Ref.	OR4L1	NM_001004717.1
	211	OR4L1	R52S	OR4L1-R52S	rs1959630
	212	OR4M1	Ref.	OR4M1	NM_001005500.1
	213	OR4M1	H277N, V279L, L284H	OR4M1-H277N, V279L, L284H
	214	OR4M2	Ref.	OR4M2	NM_001004719.2
	215	OR4N2	Ref.	OR4N2	NM_001004723.2
	216	OR4N2	I76T	OR4N2-I76T	rs2801164
	217	OR4N2	A57V, I76T	OR4N2-A57V, I76T
	218	OR4N2	R260C, F279L, R290H	OR4N2-R260C, F279L, R290H
	219	OR4N4	Ref.	OR4N4	NM_001005241.3
	220	OR4N5	Ref.	OR4N5	NM_001004724.1
	221	OR4P4	Ref.	OR4P4	NM_001004124.2
	222	OR4Q3	Ref.	OR4Q3	NM_172194.1
	223	OR4Q3	T135A	OR4Q3-T135A
	224	OR4S1	Ref.	OR4S1	NM_001004725.1
	225	OR4S2	Ref.	OR4S2	NM_001004059.2
	226	OR4X1	Ref.	OR4X1	NM_001004726.1
	227	OR4X2	Ref.	OR4X2	NM_001004727.1
	228	OR5A1	Ref.	OR5A1	NM_001004728.1
	229	OR5A1	D183N	OR5A1-D183N	rs6591536
	230	OR5A2	Ref.	OR5A2	NM_001001954.1
	231	OR5AC2	Ref.	OR5AC2	NM_054106.1
	232	OR5AC2	M200I	OR5AC2-M200I
	233	OR5AK2	Ref.	OR5AK2	NM_001005323.1
	234	OR5AK2	M92I	OR5AK2-M92I	rs2853083
	235	OR5AN1	Ref.	OR5AN1	NM_001004729.1
	236	OR5AN1	L289F	OR5AN1-L289F	rs7941190
	237	OR5AN1	C142Y, L289F	OR5AN1-C142Y,L289F
	238	OR5AP2	Ref.	OR5AP2	NM_001002925.1
	239	OR5AP2	A105T	OR5AP2-A105T	rs11606499
	240	OR5AR1	Ref.	OR5AR1	NM_001004730.1
	241	OR5AS1	Ref.	OR5AS1	NM_001001921.1
	242	OR5AU1	Ref.	OR5AU1	NM_001004731.1
	243	OR5AU1	L117F, I299V	OR5AU1-L117F, I299V
	244	OR5B12	Ref.	OR5B12	NM_001004733.2
	245	OR5B12	C141R	OR5B12-C141R	rs4938895
	246	OR5B17	Ref.	OR5B17	NM_001005489.1
	247	OR5B17	L80I	OR5B17-L80I	rs4939208
	248	OR5B17	L80I, I85M	OR5B17-L80I, I85M
	249	OR5B2	Ref.	OR5B2	NM_001005566.2
	250	OR5B2	E6D	OR5B2-E6D
	251	OR5B21	Ref.	OR5B21	NM_001005218.1
	252	OR5B3	Ref.	OR5B3	NM_001005469.1
	253	OR5B3	I198V, G247A	OR5B3-I198V, G247A
	254	OR5C1	Ref.	OR5C1	NM_001001923.1
	255	OR5D13	Ref.	OR5D13	NM_001001967.1
	256	OR5D13	C62Y	OR5D13-C62Y	rs297118
	257	OR5D14	Ref.	OR5D14	NM_001004735.1
	258	OR5D14	S249A, L290P	OR5D14-S249A, L290P
	259	OR5D16	Ref.	OR5D16	NM_001005496.1
	260	OR5D16	A156T	OR5D16-A156T	rs6591700
	261	OR5D18	Ref.	OR5D18	NM_001001952.1
	262	OR5D18	N136D	OR5D18-N136D	rs297081
	263	OR5F1	Ref.	OR5F1	NM_003697.1
	264	OR5F1	S294N	OR5F1-S294N	rs2449134
	265	OR5H1	Ref.	OR5H1	NM_001005338.1
	266	OR5H1	T181N	OR5H1-T181N	rs9826076
	267	OR5H1	I153L, T181I	OR5H1-I153L, T181I
	268	OR5H1	F17L, A30T, H56Q	OR5H1-F17L, A30T, H56Q
	269	OR5H14	Ref.	OR5H14	NM_001005514.1
	270	OR5H14	G64R, Y189C	OR5H14-G64R, Y189C
	271	OR5H15	Ref.	OR5H15	NM_001005515.1
	272	OR5H15	V108I, S148T, T167S	OR5H15-V108I, S148T, T167S
	273	OR5H2	Ref.	OR5H2	NM_001005482.1
	274	OR5H6	Ref.	OR5H6	NM_001005479.1
	275	OR5I1	Ref.	OR5I1	NM_006637.1
	276	OR5J2	Ref.	OR5J2	NM_001005492.1
	277	OR5K1	Ref.	OR5K1	NM_001004736.3
	278	OR5K2	Ref.	OR5K2	NM_001004737.1
	279	OR5K2	L197M	OR5K2-L197M
	280	OR5K3	Ref.	OR5K3	NM_001005516.1
	281	OR5K4	Ref.	OR5K4	NM_001005517.1
	282	OR5L1	Ref.	OR5L1	NM_001004738.2
	283	OR5L2	Ref.	OR5L2	NM_001004739.1
	284	OR5M1	Ref.	OR5M1	NM_001004740.1
	285	OR5M1	T295R, M301I	OR5M1-T295R,M301I
	286	OR5M10	Ref.	OR5M10	NM_001004741.1
	287	OR5M10	L2F, C311H	OR5M10-L2F,C311H
	288	OR5M10	L2F, Q54H, C311H	OR5M10-L2F,Q54H,C311H
	289	OR5M11	Ref.	OR5M11	NM_001005245.1
	290	OR5M3	Ref.	OR5M3	NM_001004742.2
	291	OR5M3	N3Y, A156T	OR5M3-N3Y,A156T
	292	OR5M8	Ref.	OR5M8	NM_001005282.1
	293	OR5M9	Ref.	OR5M9	NM_001004743.1
	294	OR5P2	Ref.	OR5P2	NM_153444.1
	295	OR5P3	Ref.	OR5P3	NM_153445.1
	296	OR5P3	L301R	OR5P3-L301R
	297	OR5R1	Ref.	OR5R1	NM_001004744.1
	298	OR5R1	C122R, S128G, F184L	OR5R1-C122R,S128G,F184L
	299	OR5T1	Ref.	OR5T1	NM_001004745.1
	300	OR5T2	Ref.	OR5T2	NM_001004746.1
	301	OR5T2	S4G	OR5T2-S4G
	302	OR5T3	Ref.	OR5T3	NM_001004747.1
	303	OR5V1	Ref.	OR5V1	NM_030876.5
	304	OR5W2	Ref.	OR5W2	NM_001001960.1
	305	OR5W2	R189C	OR5W2-R189C	rs2457239
	306	OR6A2	Ref.	OR6A2	NM_003696.2
	307	OR6A2	I50V	OR6A2-I50V	rs61741824
	308	OR6B1	Ref.	OR6B1	NM_001005281.1
	309	OR6B2	Ref.	OR6B2	NM_001005853.1
	310	OR6B2	R122C, C179R	OR6B2-R122C,C179R
	311	OR6B3	Ref.	OR6B3	NM_173351.1
	312	OR6B3	T48I, R131C	OR6B3-T48I,R131C
	313	OR6C1	Ref.	OR6C1	NM_001005182.1
	314	OR6C1	C130Y, H165D, V246I	OR6C1-C130Y,H165D,V246I
	315	OR6C2	Ref.	OR6C2	NM_054105.1
	316	OR6C3	Ref.	OR6C3	NM_054104.1
	317	OR6C4	Ref.	OR6C4	NM_001005494.1
	318	OR6C4	I37V	OR6C4-I37V	rs7313899
	319	OR6C6	Ref.	OR6C6	NM_001005493.1
	320	OR6C6	M6I	OR6C6-M6I
	321	OR6C65	Ref.	OR6C65	NM_001005518.1
	322	OR6C65	T222A	OR6C65-T222A	rs7971073
	323	OR6C68	Ref.	OR6C68	NM_001005519.2
	324	OR6C70	Ref.	OR6C70	NM_001005499.1
	325	OR6C70	L181P	OR6C70-L181P	rs10747756
	326	OR6C74	Ref.	OR6C74	NM_001005490.1
	327	OR6C75	Ref.	OR6C75	NM_001005497.1
	328	OR6C76	Ref.	OR6C76	NM_001005183.1
	329	OR6F1	Ref.	OR6F1	NM_001005286.1
	330	OR6J1	Ref.	OR6J1	NM_001348233.1
	331	OR6K2	Ref.	OR6K2	NM_001005279.2
	332	Or6K3	Ref.	OR6K3	NM_001005327.2
	333	OR6K6	Ref.	OR6K6	NM_001005184.1
	334	OR6M1	Ref.	OR6M1	NM_001005325.1
	335	OR6M1	R224C	OR6M1-R224C	rs76301014
	336	OR6M1	T276K	OR6M1-T276K	rs4936845
	337	OR6N1	Ref.	OR6N1	NM_001005185.1
	338	OR6N2	Ref.	OR6N2	NM_001005278.1
	339	OR6P1	Ref.	OR6P1	NM_001160325.1
	340	OR6Q1	Ref.	OR6Q1	NM_001005186.2
	341	OR6S1	Ref.	OR6S1	NM_001001968.1
	342	OR6S1	T42I, V156I	OR6S1-T42I,V156I
	343	OR6T1	Ref.	OR6T1	NM_001005187.1
	344	OR6T1	N2D	OR6T1-N2D
	345	OR6V1	Ref.	OR6V1	NM_001001667.1
	346	OR6X1	Ref.	OR6X1	NM_001005188.1
	347	OR6Y1	Ref.	OR6Y1	NM_001005189.1
	348	OR7A10	Ref.	OR7A10	NM_001005190.1
	349	OR7A17	Ref.	OR7A17	NM_030901.1
	350	OR7A5	Ref.	OR7A5	NM_017506.1
	351	OR7A5	M81I	OR7A5-M81I
	352	OR7C1	Ref.	OR7C1	NM_198944.1
	353	OR7C1	V126I, E171K	OR7C1-V126I,E171K
	354	OR7C2	Ref.	OR7C2	NM_012377.1
	355	OR7D2	Ref.	OR7D2	NM_175883.2
	356	OR7D4	Ref.	OR7D4	NM_001005191.2
	357	OR7D4	R88W	OR7D4-R88W	rs61729907
	358	OR7D4	R88W, T133M	OR7D4-R88W,T133M
	359	OR7E24	Ref.	OR7E24	NM_001079935.1
	360	OR7E24	P242S	OR7E24-P242S	rs2240928
	361	OR7E24	S193F, P242S	OR7E24-S193F, P242S
	362	OR7G1	Ref.	OR7G1	NM_001005192.2
	363	OR7G2	Ref.	OR7G2	NM_001005193.1
	364	OR7G3	Ref.	OR7G3	NM_001001958.1
	365	OR7G3	M29V	OR7G3-M29V	rs10414255
	366	OR8A1	Ref.	OR8A1	NM_001005194.1
	367	OR8B12	Ref.	OR8B12	NM_001005195.1
	368	OR8B2	Ref.	OR8B2	NM_001005468.1
	369	OR8B2	L164F	OR8B2-L164F	rs886202
	370	OR8B2	S273F	OR8B2-S273F	rs503220
	371	OR8B3	Ref.	OR8B3	NM_001005467.1
	372	OR8B3	H20R, Q24R	OR8B3-H20R, Q24R
	373	OR8B3	H20R, Q24R, Y113H	OR8B3-H20R, Q24R, Y113H
	374	OR8B3	H20R, Q24R, M114I	OR8B3-H20R, Q24R, M114I
	375	OR8B4	Ref.	OR8B4	NM_001005196.1
	376	OR8B4	E22G	OR8B4-E22G	rs10750270
	377	OR8B8	Ref.	OR8B8	NM_012378.1
	378	OR8B8	L101P	OR8B8-L101P
	379	OR8D1	Ref.	OR8D1	NM_001002917.1
	380	OR8D1	L194P	OR8D1-L194P	rs4936919
	381	OR8D1	C127G, L194P	OR8D1-C127G, L194P
	382	OR8D2	Ref.	OR8D2	NM_001002918.1
	383	OR8D4	Ref.	OR8D4	NM_001005197.1
	384	OR8D4	C120Y, R133K	OR8D4-C120Y, R133K
	385	OR8G1	Ref.	OR8G1	NM_001002905.1
	386	OR8G5	Ref.	OR8G5	NM_001005198.1
	387	OR8H1	Ref.	OR8H1	NM_001005199.1
	388	OR8H2	Ref.	OR8H2	NM_001005200.1
	389	OR8H2	H120Y, Y169C, V284M	OR8H2-H120Y, Y169C, V284M
	390	OR8H3	Ref.	OR8H3	NM_001005201.1
	391	OR8H3	P137S	OR8H3-P137S	rs1842691
	392	OR8I2	Ref.	OR8I2	NM_001003750.1
	393	OR8J1	Ref.	OR8J1	NM_001005205.2
	394	OR8J1	Y120C	OR8J1-Y120C	rs10896290
	395	OR8J3	Ref.	OR8J3	NM_001004064.1
	396	OR8J3	E4V	OR8J3-E4V
	397	OR8K1	Ref.	OR8K1	NM_001002907.1
	398	OR8K3	Ref.	OR8K3	NM_001005202.1
	399	OR8K5	Ref.	OR8K5	NM_001004058.2
	400	OR8S1	Ref.	OR8S1	NM_001005203.2
	401	OR8U1	Ref.	OR8U1	NM_001005204.1
	402	OR8U8	Ref.	OR8U8	NM_001013356.2
	403	OR8U8	R20H, S112C, C165R	OR8U8-R20H, S112C, C165R
	404	OR8U9	Ref.	OR8U9	NM_001013357.1
	405	OR8U9	T2A, Q3H, Q293R	OR8U9-T2A, Q3H, Q293R
	406	OR8U9	Q293R	OR8U9-Q293R
	407	OR9A2	Ref.	OR9A2	NM_001001658.1
	408	OR9A2	C304Y	OR9A2-C304Y
	409	OR9A4	Ref.	OR9A4	NM_001001656.1
	410	OR9G1	Ref.	OR9G1	NM_001005213.1
	411	OR9G4	Ref.	OR9G4	NM_001005284.1
	412	OR9G4	N206D, V222A	OR9G4-N206D, V222A
	413	OR9G4	H6Y, N206D, V222A	OR9G4-H6Y, N206D, V222A
	414	OR9G9	Ref.	OR9G9	NM_001013358.2
	415	OR9I1	Ref.	OR9I1	NM_001005211.1
	416	OR9K2	Ref.	OR9Q2	NM_001005243.1
	417	OR9K2	R207H	OR9K2-R207H
	418	OR9Q1	Ref.	OR9Q1	NM_001005212.3
	419	OR9Q1	A83T	OR9Q1-A83T
	420	OR9Q2	Ref.	OR9Q2	NM_001005283.2
	421	OR9Q2	C179R	OR9Q2-C179R	rs34337292
	422	OR10A2	Ref.	OR10A2	NM_001004460.1
	423	OR10A2	H43R, H207R, K258T	OR10A2-H43R, H207R, K258T
	424	OR10A3	Ref.	OR10A3	NM_001003745.1
	425	OR10A3	C8G	OR10A3-C8G
	426	OR10A4	Ref.	OR10A4	NM_207186.2
	427	OR10A5	Ref.	OR10A5	NM_178168.1
	428	OR10A6	Ref.	OR10A6	NM_001004461.1
	429	OR10A6	L287P	OR10A6-L287P	rs4758258
	430	OR10A7	Ref.	OR10A7	NM_001005280.1
	431	OR10AD1	Ref.	OR10AD1	NM_001004134.1
	432	OR10AD1	G65C	OR10AD1-G65C
	433	OR10AG1	Ref.	OR10AG1	NM_001005491.1
	434	OR10C1	Ref.	OR10C1	NM_013941.3
	435	OR10D3	Ref.	OR10D3	NM_001355213.1
	436	OR10D3	V134A, R197K	OR10D3-V134A, R197K
	437	OR10G2	Ref.	OR10G2	NM_001005466.2
	438	OR10G3	Ref.	OR10G3	NM_001005465.1
	439	OR10G4	Ref.	OR10G4	NM_001004462.1
	440	OR10G4	L24P, V195E	OR10G4-L24P, V195E
	441	OR10G6	Ref.	OR10G6	NM_001355219.1
	442	OR10G7	Ref.	OR10G7	NM_001004463.1
	443	OR10G7	I28V	OR10G7-I28V	rs11219420
	444	OR10G7	A18V, P19Q, G20A	OR10G7-A18V, P19Q, G20A
	445	OR10G8	Ref.	OR10G8	NM_001004464.1
	446	OR10G9	Ref.	OR 10G9	NM_001001953.1
	447	OR10H1	Ref.	OR10H1	NM_013940.2
	448	OR10H2	Ref.	OR10H2	NM_013939.2
	449	OR10H2	L40Q	OR10H2-L40Q	rs4569397
	450	OR10H3	Ref.	OR10H3	NM_013938.1
	451	OR10H3	R54H	OR10H3-R54H	rs11670007
	452	OR10H4	Ref.	OR10H4	NM_001004465.1
	453	OR10H4	I50V	OR10H4-I50V
	454	OR10H5	Ref.	OR10H5	NM_001004466.1
	455	OR10H5	S268Y	OR10H5-S268Y	rs67455341
	456	OR10J1	Ref.	OR10J1	NM_012351.2
	457	OR10J1	M62I	OR10J1-M62I
	458	OR10J1	M62I, I103M	OR10J1-M62I, I103M
	459	OR10J3	Ref.	OR10J3	NM_001004467.1
	460	OR10J3	Q235R, E319G	OR10J3-Q235R, E319G
	461	OR10J5	Ref.	OR10J5	NM_001004469.1
	462	OR10K1	Ref.	OR10K1	NM_001004473.1
	463	OR10P1	Ref.	OR10P1	NM_206899.1
	464	OR10P1	R195K	OR10P1-R195K	rs374333859
	465	OR10Q1	Ref.	OR10Q1	NM_001004471.2
	466	OR10Q1	E12D	OR10Q1-E12D	rs4245219
	467	OR10Q1	Q10R, E12D	OR10Q1-Q10R, E12D
	468	OR10R2	Ref.	OR10R2	NM_001004472.1
	469	OR10R2	I170L	OR10R2-I170L
	470	OR10S1	Ref.	OR10S1	NM_001004474.1
	471	OR10T2	Ref.	OR10T2	NM_001004475.1
	472	OR10T2	I137M	OR10T2-I137M	rs6662382
	473	OR10V1	Ref.	OR10V1	NM_001005324.1
	474	OR10V1	Q123R	OR10V1-Q123R	rs499033
	475	OR10W1	Ref.	OR10W1	NM_207374.3
	476	OR10X1	Ref.	OR10X1	NM_001004477.1
	477	OR10X1	N4T, R181S	OR10X1-N4T, R181S
	478	OR10Z1	Ref.	OR10Z1	NM_001004478.1
	479	OR11A1	Ref.	OR11A1	NM_013937.3
	480	OR11G2	Ref.	OR11G2	NM_001005503.1
	481	OR11G2	F3I, I99N, V116I	OR11G2-F3I, I99N, V116I
	482	OR11H1	Ref.	OR11H1	NM_001005239.1
	483	OR11H1	M240V	OR11H1-M240V
	484	OR11H12	Ref.	OR11H12	NM_001013354.1
	485	OR11H12	C156Y, V240M	OR11H12-C156Y, V240M
	486	OR11H2	Ref.	OR11H2	NM_001197287.1
	487	OR11H4	Ref.	OR11H4	NM_001004479.1
	488	OR11H6	Ref.	OR11H6	NM_001004480.1
	489	OR11H6	I107T	OR11H6-I107T	rs12891553
	490	OR11L1	Ref.	OR11L1	NM_001001959.1
	491	OR12D2	Ref.	OR12D2	NM_013936.3
	492	OR12D2	S104F	OR12D2-S104F	rs3128853
	493	OR12D3	Ref.	OR12D3	NM_030959.2
	494	OR13A1	Ref.	OR13A1	NM_001004297.2
	495	OR13C2	Ref.	OR13C2	NM_001004481.1
	496	OR13C2	H6Q	OR13C2-H6Q
	497	OR13C3	Ref.	OR13C3	NM_001001961.1
	498	OR13C4	Ref.	OR13C4	NM_001001919.1
	499	OR13C5	Ref.	OR13C5	NM_001004482.1
	500	OR13C8	Ref.	OR13C8	NM_001004483.1
	501	OR13C8	A19D	OR13C8-A19D	rs7026705
	502	OR13C9	Ref.	OR13C9	NM_001001956.1
	503	OR13C9	Q6H	OR13C9-Q6H	rs752997602
	504	OR13C9	H17L, V19G, L23H	OR13C9-H17L, V19G, L23H
	505	OR13D1	Ref.	OR13D1	NM_001004484.1
	506	OR13F1	Ref.	OR13F1	NM_001004485.1
	507	OR13F1	F18S	OR13F1-F18S	rs7049042
	508	OR13F1	F18S, T254M	OR13F1-F18S, T254M
	509	OR13G1	Ref.	OR13G1	NM_001005487.1
	510	OR13G1	I132V	OR13G1-I132V	rs1151640
	511	OR13G1	K46I, M146L	OR13G1-K46I, M146L
	512	OR13H1	Ref.	OR13H1	NM_001004486.1
	513	OR13H1	Y266S	OR13H1-Y266S	rs655415
	514	OR13J1	Ref.	OR13J1	NM_001004487.1
	515	OR13J1	H133R	OR13J1-H133R	rs7044405
	516	OR14A16	Ref.	OR14A16	NM_001001966.1
	517	OR14A2	Ref.	OR14A2	NM_001355292.1
	518	OR14A2	I133V	OR14A2-I133V	rs36075193
	519	OR14C36	Ref.	OR14C36	NM_001001918.1
	520	OR14C36	G225R, D231Y	OR14C36-G225R, D231Y
	521	OR14I1	Ref.	OR14I1	NM_001004734.1
	522	OR14I1	V36A, D50N, Y216C	OR14I1-V36A, D50N, Y216C
	523	OR14J1	Ref.	OR14J1	NM_030946.1
	524	OR14J1	N3Y	OR14J1-N3Y
	525	OR14K1	Ref.	OR14K1	NM_001004732.2
	526	OR14K1	D119Y	OR14K1-D119Y
	527	OR51A2	Ref.	OR51A2	NM_001004748.1
	528	OR51A4	Ref.	OR51A4	NM_001005329.1
	529	OR51A7	Ref.	OR51A7	NM_001004749.1
	530	OR51A7	E8D	OR51A7-E8D
	531	OR51B2	Ref.	OR51B2	NM_033180.4
	532	OR51B2	C120R, C209S, P283S	OR51B2-C120R,C209S,P283S
	533	OR51B4	Ref.	OR51B4	NM_033179.2
	534	OR51B4	V36I, M147T	OR51B4-V36I,M147T
	535	OR51B4	M147T	OR51B4-M147T	rs10837771
	536	OR51B5	Ref.	OR51B5	NM_001005567.2
	537	OR51B5	G5S, I102T, P160L	OR51B5-G5S,I102T,P160L
	538	OR51B6	Ref.	OR51B6	NM_001004750.1
	539	OR51D1	Ref.	OR51D1	NM_001004751.2
	540	OR51D1	I89V	OR51D1-I89V	rs905871
	541	OR51E1	Ref.	OR51E1	NM_152430.3
	542	OR51E2	Ref.	OR51E2	NM_030774.3
	543	OR51F1	Ref.	OR51F1	NM_001004752.1
	544	OR51F1	T13A	OR51F1-T13A	rs17324812
	545	OR51F2	Ref.	OR51F2	NM_001004753.1
	546	OR51F2	Y341S	OR51F2-Y341S
	547	OR51G1	Ref.	OR51G1	NM_001005237.1
	548	OR51G1	Y125S	OR51G1-Y125S	rs1378739
	549	OR51G2	Ref.	OR51G2	NM_001005238.1
	550	OR51I1	Ref.	OR51I1	NM_001005288.2
	551	OR51I1	V164L	OR51I1-V164L	rs11037445
	552	OR51I2	Ref.	OR51I2	NM_001004754.2
	553	OR51J1	Ref.	OR51J1	NM_001348224.1
	554	OR51J1	R75H, I202V	OR51J1-R75H,I202V
	555	OR51L1	Ref.	OR51L1	NM_001004755.1
	556	OR51L1	T196I, A207V	OR51L1-T196I,A207V
	557	OR51M1	Ref.	OR51M1	NM_001004756.2
	558	OR51Q1	Ref.	OR51Q1	NM_001004757.2
	559	OR51S1	Ref.	OR51S1	NM_001004758.1
	560	OR51T1	Ref.	OR51T1	NM_001004759.1
	561	OR51V1	Ref.	OR51V1	NM_001004760.2
	562	OR51V1	L36F, N51T, G96W	OR51V1-L36F,N51T,G96W
	563	OR52A1	Ref.	OR52A1	NM_012375.2
	564	OR52A1	S272P	OR52A1-S272P	rs10768611
	565	OR52A5	Ref.	OR52A5	NM_001005160.2
	566	OR52B2	Ref.	OR52B2	NM_001004052.1
	567	OR52B4	Ref.	OR52B4	NM_001005161.
	568	OR52B6	Ref.	OR52B6	NM_001005162.2
	569	OR52B6	V288I	OR52B6-V288I	rs10769086
	570	OR52D1	Ref.	OR52D1	NM_001005163.2
	571	OR52E1	Ref.	OR52E1	NM_001348221.1
	572	OR52E2	Ref.	OR52E2	NM_001005164.2
	573	OR52E2	R264C	OR52E2-R264C	rs2500052
	574	OR52E4	Ref.	OR52E4	NM_001005165.1
	575	OR52E4	V176I, R184M, R228H	OR52E4-V176I,R184M,R228H
	576	OR52E5	Ref.	OR52E5	NM_001005166.2
	577	OR52E6	Ref.	OR52E6	NM_001005167.1
	578	OR52E8	Ref.	OR52E8	NM_001005168.1
	579	OR52H1	Ref.	OR52H1	NM_001005289.1
	580	OR52H1	H130R, C242R	OR52H1-H130R,C242R
	581	OR52H1	A89T, H130R, C242R	OR52H1-A89T,H130R,C242R
	582	OR52I1	Ref.	OR52I1	NM_001005169.1
	583	OR52I2	Ref.	OR52I2	NM_001005170.2
	584	OR52I2	I74L	OR52I2-I74L
	585	OR52J3	Ref.	OR52J3	NM_001001916.2
	586	OR52J3	T77A, V128I, Q141L	OR52J3-T77A,V128I,Q141L
	587	OR52K1	Ref.	OR52K1	NM_001005171.2
	588	OR52K1	Q52R	OR52K1-Q52R	rs96489
	589	OR52K1	A119T, A149T	OR52K1-A119T,A149T
	590	OR52K2	Ref.	OR52K2	NM_001005172.2
	591	OR52L1	Ref.	OR52L1	NM_001005173.3
	592	OR52L1	D88N	OR52L1-D88N	rs4501959
	593	OR52M1	Ref.	OR52M1	NM_001004137.1
	594	OR52M1	S305R	OR52M1-S305R	rs2657167
	595	OR52N1	Ref.	OR52N1	NM_001001913.1
	596	OR52N1	R167C, F247I	OR52N1-R167C,F247I
	597	OR52N2	Ref.	OR52N2	NM_001005174.1
	598	OR52N2	S249A, H264R	OR52N2-S249A,H264R
	599	OR52N4	Ref.	OR52N4	NM_001005175.3
	600	OR52N5	Ref.	OR52N5	NM_001001922.2
	601	OR52R1	Ref.	OR52R1	NM_001005177.3
	602	OR52W1	Ref.	OR52W1	NM_001005178.1
	603	OR52W1	H239R, L254Q	OR52W1-H239R,L254Q
	604	OR56A1	Ref.	OR56A1	NM_001001917.2
	605	OR56A3	Ref.	OR56A3	NM_001003443.2
	606	OR56A3	M51T	OR56A3-M51T	rs1840178
	607	OR56A4	Ref.	OR56A4	NM_001005179.2
	608	OR56A4	I247A	OR56A4-I247A
	609	OR56A4	I247V	OR56A4-I247V	rs11040249
	610	OR56A5	Ref.	OR56A5	NM_001146033.1
	611	OR56A5	V104L	OR56A5-V104L
	612	OR56B1	Ref.	OR56B1	NM_001005180.2
	613	OR56B1	C106R, L214F	OR56B1-C106R,L214F
	614	OR56B1	L214F	OR56B1-L214F	rs62621167
	615	OR56B4	Ref.	OR56B4	NM_001005181.2
	616	OR56B4	P277S	OR56B4-P277S	rs1462983
